# Supplementary material for: Glutamate potentiates susceptibility of P. aeruginosa clinical isolates to gentamycin: a new adjuvant hope for an old antibiotic
Source: Front Microbiol. 2026 Jan 14;16:1677230. doi: 10.3389/fmicb.2025.1677230 (PMC12847261; doi:10.3389/fmicb.2025.1677230)
Supplement: Supplementary Table 1 — GWAS output genes showing significant differences among the two comparison groups. [file Table_1.xlsx]

## Sheet: Sheet1
Gene		af	filter-pvalue	lrt-pvalue	beta	beta-std-err	intercept	PC1	PC2	PC3	PC4	PC5	PC6	PC7	PC8
					the effect size/slope of variant, exponentiate to obtain the odds ratio.	the standard error of the fit on beta	the intercet of the regression
group_2129	prsE_2(Type I secretion system membrane fusion protein PrsE)	0.24	0.181	0.00941	4.93	0.733	-0.781	0.349	-2.2	-3.03	-1.5	2.54	-1.57	-0.615	-3.96
ssa1	Serotype-specific antigen 1	0.36	0.61	0.0369	4.75	2.94	-0.894	3.2	-2.58	-3.88	2.67	5.56	-0.0976	-3.55	-8.6
addA	ATP-dependent helicase/nuclease subunit A	0.48	0.0221	0.0344	4.49	0.932	-1.28	2.5	2.36	-1.28	1.3	-1.11	-1.65	-1.52	-5.08
xerC_3	Tyrosine recombinase XerC	0.2	0.0412	0.155	4.25	0.594	-0.275	-0.218	-0.255	-1.92	1.27	0.73	0.594	-0.493	-3.14
dapH_2	2,3,4,5-tetrahydropyridine-2,6-dicarboxylate N-acetyltransferase	0.8	0.0412	0.031	4.17	1.43	-2.48	3.05	-0.325	-4.52	0.98	4.55	-1.42	-2.81	-7.67
cdiA		0.72	0.275	0.0371	3.82	1.58	-2.23	0.183	-2.81	-0.886	1.87	1.77	-0.507	-2.22	-5.14
group_12275	Cardiolipin synthase	0.4	0.405	0.0329	2.45	1.14	-0.559	1.34	-1.13	-1.87	1.06	2.04	-0.281	-1.41	-3.99
tycC	Linear gramicidin synthase subunit D	0.36	0.027	0.204	1.82	1.11	-0.17	-0.458	-0.935	-0.673	0.477	1.57	0.326	-1.99	-2.61
aes	Acetyl esterase	0.36	0.027	0.204	1.82	1.11	-0.17	-0.458	-0.935	-0.673	0.477	1.57	0.326	-1.99	-2.61
iucB	N(6)-hydroxylysine O-acetyltransferase	0.36	0.027	0.204	1.82	1.11	-0.17	-0.458	-0.935	-0.673	0.477	1.57	0.326	-1.99	-2.61
group_1781	lgrD_2 (D-alanine--D-alanyl carrier protein ligase)	0.36	0.027	0.204	1.82	1.11	-0.17	-0.458	-0.935	-0.673	0.477	1.57	0.326	-1.99	-2.61
group_5946	purN_2(Phosphoribosylglycinamide formyltransferase)	0.36	0.027	0.204	1.82	1.11	-0.17	-0.458	-0.935	-0.673	0.477	1.57	0.326	-1.99	-2.61
group_8711	yojI(ABC transporter ATP-binding/permease protein YojI)	0.36	0.027	0.204	1.82	1.11	-0.17	-0.458	-0.935	-0.673	0.477	1.57	0.326	-1.99	-2.61
group_1572	lldD_2(L-lactate dehydrogenase)	0.32	0.0542	0.222	1.73	1.07	-0.0755	-0.274	-1.12	-0.845	0.562	1.59	0.217	-1.98	-2.66
group_5949	fecI_6(putative RNA polymerase sigma factor FecI)	0.32	0.0542	0.222	1.73	1.07	-0.0755	-0.274	-1.12	-0.845	0.562	1.59	0.217	-1.98	-2.66
group_8713	pvdA (L-ornithine N(5)-monooxygenase)	0.32	0.0542	0.222	1.73	1.07	-0.0755	-0.274	-1.12	-0.845	0.562	1.59	0.217	-1.98	-2.66
dapH_3	2,3,4,5-tetrahydropyridine-2,6-dicarboxylate N-acetyltransferase	0.56	0.0325	0.167	1.68	1.36	-0.296	0.746	-1.16	-1.09	0.765	1.52	0.381	-1.24	-2.7
group_478	xerC_1	0.32	0.0051	0.257	1.53	0.91	-0.0492	0.218	-0.351	-0.749	0.142	0.959	-0.344	-0.882	-1.84
group_6173	merP(Mercuric transport protein periplasmic component)	0.2	0.0412	0.539	-1.02	1.02	0.708	0.111	-0.899	-0.976	0.378	1.04	-0.0409	-1.2	-2.34
fecI_8	putative RNA polymerase sigma factor FecI	0.68	0.0542	0.222	-1.73	1.76	1.65	-0.274	-1.12	-0.845	0.562	1.59	0.217	-1.98	-2.66
pvdA	L-ornithine N(5)-monooxygenase	0.68	0.0542	0.222	-1.73	1.76	1.65	-0.274	-1.12	-0.845	0.562	1.59	0.217	-1.98	-2.66
lldD_2	L-lactate dehydrogenase	0.68	0.0542	0.222	-1.73	1.76	1.65	-0.274	-1.12	-0.845	0.562	1.59	0.217	-1.98	-2.66
purN_2	Phosphoribosylglycinamide formyltransferase	0.64	0.027	0.204	-1.82	1.72	1.65	-0.458	-0.935	-0.673	0.477	1.57	0.326	-1.99	-2.61
damX	Cell division protein DamX	0.76	0.0218	0.313	-2.01	1.93	2	-0.219	-0.852	-1.46	0.0448	1.83	-0.125	-0.641	-2.41
gpFI	Putative prophage major tail sheath protein	0.6	0.0124	0.0739	-2.49	1.67	2.3	0.355	-1.81	-1.62	0.465	1.12	0.919	-1.66	-2.83
group_619	vgrG1_1(Actin cross-linking toxin VgrG1)	0.8	0.307	0.0561	-4.53	1.68	4.09	-0.435	-1.67	-4.34	0.632	3.12	0.0574	-0.668	-5.22
prsE_1	Type I secretion system membrane fusion protein PrsE	0.8	0.0412	0.0132	-4.75	1.63	4.78	1.9	-4.5	-3.67	-1.91	1.22	-1.2	-0.813	-2.5
group_131	IS3 family transposase IS222	0.2	0.307	0.0341	-5.23	0.794	3.24	5.57	-5.74	-5.27	0.975	1.78	-0.526	-4.23	-5.09
imm2	Pyocin-S2 immunity protein	0.2	0.0412	0.0173	-6.14	0.803	1.67	-3.3	-1	-0.872	2.25	0.765	-1.32	-3.01	-3.28
group_580	phzB2(Phenazine biosynthesis protein PhzB1)	0.08	0.071	0.017	-6.33	0.576	1.6	-0.243	-2.65	0.386	2.51	1.62	-0.353	-2.11	-6.01
group_547	vgrG1_2	0.08	0.071	0.0228	-6.91	0.593	1.62	-2.4	0.122	-1.23	2.46	0.715	-1.72	-4.8	-6.16
